# Supplementary material for: Analysis of the Genes from Gibberellin, Jasmonate, and Auxin Signaling Under Drought Stress: A Genome-Wide Approach in Castor Bean (Ricinus communis L.)
Source: Plants (Basel). 2025 Apr 20;14(8):1256. doi: 10.3390/plants14081256 (PMC12030089; doi:10.3390/plants14081256)
Supplement: Supplementary file 1 [file plants-14-01256-s001.zip]

Archive with 1 entries (1 files):
- plants-3569207-supplementary.pdf
